# Supplementary material for: Custom GPTs Enhancing Performance and Evidence Compared with GPT-3.5, GPT-4, and GPT-4o? A Study on the Emergency Medicine Specialist Examination
Source: Healthcare (Basel). 2024 Aug 30;12(17):1726. doi: 10.3390/healthcare12171726 (PMC11394718; doi:10.3390/healthcare12171726)
Supplement: Supplementary file 1 [file healthcare-12-01726-s001.zip]

Archive with 1 entries (1 files):
- healthcare-3102598-supplementary.pdf
